# Supplementary material for: Performance bonuses in the public sector: Winner-take-all prizes versus proportional payments to reduce child malnutrition in India
Source: J Dev Econ. 2020 Sep;146:102295. doi: 10.1016/j.jdeveco.2018.10.003 (PMC7457730; doi:10.1016/j.jdeveco.2018.10.003)
Supplement: Multimedia component 1 [file mmc1.xml]

<?xml version="1.0" encoding="UTF-8" standalone="no"?><data:data><datasets><author>william.masters@tufts.edu</author><type>0</type><dataset><value>3</value><reason>Other (please explain)</reason><comments>Data and model code for replication will be submitted with the final version for publication</comments></dataset></datasets></data:data>
